# Supplementary material for: EEG-Driven Arm Movement Decoding: Combining Connectivity and Amplitude Features for Enhanced Brain–Computer Interface Performance
Source: Bioengineering (Basel). 2025 Jun 4;12(6):614. doi: 10.3390/bioengineering12060614 (PMC12189900; doi:10.3390/bioengineering12060614)
Supplement: Supplementary file 1 [file bioengineering-12-00614-s001.zip]

Archive with 1 entries (1 files):
- bioengineering-3646896-supplementary.tex
